# Supplementary material for: Resveratrol Contrasts IL-6 Pro-Growth Effects and Promotes Autophagy-Mediated Cancer Cell Dormancy in 3D Ovarian Cancer: Role of miR-1305 and of Its Target ARH-I
Source: Cancers (Basel). 2022 Apr 25;14(9):2142. doi: 10.3390/cancers14092142 (PMC9101105; doi:10.3390/cancers14092142)
Supplement: Supplementary file 1 [file cancers-14-02142-s001.zip]

Archive with 1 entries (1 files):
- cancers-1691485-supplementary.pdf
